# Supplementary material for: Luspatercept ameliorates disease phenotype and complications in the Townes mouse model of sickle cell disease
Source: J Clin Invest. 2026 Feb 2;136(3):e197706. doi: 10.1172/JCI197706 (PMC12867147; doi:10.1172/JCI197706)
Supplement: Supporting data values [file jci-136-197706-s319.xlsx]

## Sheet: 1A
Days	UNTR	LUSP
44	1
53	1
40	1
44	1
52	1
37	1
36	1
31	1
47	0
41	0
32	0
47	1
48		0
48		0
62		0
62		0
77		0
59		0
61		0
49		1
54		0

## Sheet: 1B
	Weeks	UNTR							average	stdev	n	sqrt(n)	sterror
RBC (x106/μL)	0	6.2	5.84	5.75	5.84	6.66	5.75		6.00667	0.36098	6	2.44949	0.14737
	2	6.03	5.61	5.62	5.61				5.7175	0.208387	4	2	0.104193
	4	5.62	5.62	6.23	5.51				5.745	0.327465	4	2	0.163733
	Weeks	LUSP							average	stdev	n	sqrt(n)	sterror
RBC (x106/μL)	0	6.06	5.75	5.99	5.99	4.72	6.59		5.85	0.619322	6	2.44949	0.252837
	2	7.32	6.86	7.56	7.64	5.74			7.024	0.77941	5	2.23607	0.348563
	4	7.28	7.2	7.52	9.71	7.59	7.88		7.86333	0.936305	6	2.44949	0.382245
	Weeks	EPO							average	stdev	n	sqrt(n)	sterror
RBC (x106/μL)	0	5.84	6.14	6.25	6.21	6.32	6.28	6.18	6.17429	0.159359	7	2.64575	0.060232
	2	5.61	5.94	5.77	5.82	5.68	5.75	5.84	5.77286	0.108277	7	2.64575	0.0409247
	4	5.66	5.46	5.53	5.38	5.41	5.34	5.47	5.46429	0.106592	7	2.64575	0.0402881
	Weeks	UNTR							average	stdev	n	sqrt(n)	sterror
HGB (g/dL)	0	8.9	8.3	8.7	8.3	8.7	8.3		8.53333	0.265832	6	2.44949	0.108525
	2	8.3	7.6	8.7	7.6	7.6			7.96	0.512835	5	2.23607	0.229347
	4	8.7	8.9	8.4	9	7.5			8.5	0.604152	5	2.23607	0.270185
	Weeks	LUSP							average	stdev	n	sqrt(n)	sterror
HGB (g/dL)	0	8.2	8.1	8.4	8.3	7.1	9.1		8.2	0.644981	6	2.44949	0.263312
	2	10.7	10.5	10.9	10.9	9.6			10.52	0.54037	5	2.23607	0.241661
	4	10.5	10.1	10.5	14.1	9.7	10.4		10.8833	1.60551	6	2.44949	0.655447
	Weeks	EPO							average	stdev	n	sqrt(n)	sterror
HGB (g/dL)	0	8.5	8.3	7.9	8.8	8.2	8.5		8.36667	0.307679	6	2.44949	0.12561
	2	7.4	7.1	7.7	7.6	7.5	7.8		7.51667	0.248328	6	2.44949	0.101379
	4	6.7	6.9	7	7.2	6.6	6.8		6.86667	0.216025	6	2.44949	0.0881917
	Weeks	UNTR							average	stdev	n	sqrt(n)	sterror
HCT (%)	0	30	28.9	28.6	28.9	25	28.9		28.3833	1.72675	6	2.44949	0.704943
	2	29	26.4	28.3	26.4	26.4	26.4		27.15	1.18279	6	2.44949	0.482873
	4	28.3	29.4	28.7	32	26.5			28.98	1.99925	5	2.23607	0.894092
	Weeks	LUSP							average	stdev	n	sqrt(n)	sterror
HCT (%)	0	27.9	27.8	28.3	28.4	24.5	28.1		27.5	1.48728	6	2.44949	0.607179
	2	35.9	33.9	36.1	36.7	32.8			35.08	1.65288	5	2.23607	0.739189
	4	34	33.4	36.4	48.3	33.4	36.2		36.95	5.72005	6	2.44949	2.3352
	Weeks	EPO							average	stdev	n	sqrt(n)	sterror
HCT (%)	0	25.8	27.6	28.1	26.1	26.9	27.5		27	0.903327	6	2.44949	0.368782
	2	24.1	25.1	25.7	24.5	24.6	26.1		25.0167	0.765289	6	2.44949	0.312428
	4	22.7	23.6	23.9	23.1	22.1	24.1		23.25	0.763544	6	2.44949	0.311716

## Sheet: 1D
	Normal						average	stdev	n	sqrt(n)	sterror
UNTR	31.67	32.02	31.08	30.05	29.66	29.53	30.6683	1.06721	6	2.44949	0.435687
LUSP	55.06	55.43	49.01	49.4			52.225	3.4941	4	2	1.74705
	Sickling						average	stdev	n	sqrt(n)	sterror
UNTR	57.75	58.25	58.45	58.81	59.22	59.24	58.62	0.583644	6	2.44949	0.238272
LUSP	40.14	39.97	44.89	44.42			42.355	2.66364	4	2	1.33182
	Abnormal						average	stdev	n	sqrt(n)	sterror
UNTR	10.58	9.73	10.47	11.14	11.12	11.23	10.7117	0.575896	6	2.44949	0.235109
LUSP	4.8	4.61	6.11	6.18			5.425	0.835484	4	2	0.417742

## Sheet: 1E
	Reticulocytes (%)												average	stdev	n	sqrt(n)	sterror
UNTR	46.1	39.64	52.49	46.97	50.4	46.43	54.42	55.95	53.74	51.85	46.73	51.47	49.6825	4.6203	12	3.4641	1.33376
LUSP	42.81	40.56	33.42	42.94	41.65	44.64	39.33	37.14	38.92	42.42	41.42	34.61	39.9883	3.45253	12	3.4641	0.996661

## Sheet: 1F
	MFR (%)					average	stdev	n	sqrt(n)	sterror
UNTR	24.7	26.5	28.2	25	27.8	26.44	1.58524	5	2.23607	0.708943
LUSP	22.8	24	22.8	23.9	15	21.7	3.78946	5	2.23607	1.6947

## Sheet: 1H
% Biotin-retaining cells (Ter119-gated)
Day (D)	CTRL													average	stdev	n	sqrt(n)	sterror
0	100	100	100	100	100	100	100							-	-	-	-	-
1	99.8901	98.0899	97.4657	94.7255	97.1307	96.5336	96.6209							97.2081	1.58146	7	2.64575	0.597735
2	90.4396	82.1348	93.981	90.7427	92.4548	88.9706	90.4963							89.8885	3.77932	7	2.64575	1.42845
3	76.9231	67.3034	91.5523	89.9892	86.8225	81.0924	85.3221							82.715	8.44963	7	2.64575	3.19366
4	87.2528	84.2697	88.1732	88.4822	77.6833	74.4748	78.5639							82.7	5.72291	7	2.64575	2.16306
Day (D)	UNTR													average	stdev	n	sqrt(n)	sterror
0	100	100	100	100	100	100	100	100	100					-	-	-	-	-
1	61.0086	64.7959	61.9162	73.9496	76.6566	62.4123	67.279	61.5276	57.8767					65.2692	6.27984	9	3	2.09328
2	22.5092	25.7653	23.4731	38.2953		35.3436	39.2652	34.512	16.8664					29.5038	8.37287	8	2.82843	2.96026
3	11.0455	12.4617	8.81437	20.5282	15.8133	17.2511	17.7956	12.3621	16.0616					14.6815	3.73532	9	3	1.24511
4	5.63346	5.89286	3.73653	10.096	8.02711	9.00421	7.25603	7.65205	4.21233					6.83451	2.13354	9	3	0.711181
Day (D)	LUSP													average	stdev	n	sqrt(n)	sterror
0	100	100	100	100	100	100	100	100	100	100	100	100	100	-	-	-	-	-
1	91.629	77.7257	87.9668	74.671	66.1955	70.7709	72.2652	64.4133	76.3845	81.588	78.4058	72.5984	66.5217	75.472	8.159	13	3.60555	2.2629
2	41.7421	44.6659	51.1411	34.2105	33.5689	36.1884	38.232	40.051	43.2602	56.7319	43.4783	42.8346	39.5652	41.9746	6.46581	13	3.60555	1.79329
3	17.4208	21.6882	23.029	16.4474	21.2014	17.9871	20.7735	20.5357	30.8255	33.2566	16.2319	18.2677	15.7609	21.0327	5.41535	13	3.60555	1.50195
4	8.67647	14.1852	21.473	7.9386	10.3062	8.92934	10.6409	10.8546	12.2257	19.7929	8.31884	9.11811	7.76087	11.5554	4.43047	13	3.60555	1.22879

## Sheet: 1J
	% MitoTracker-positive (III-gated)					average	stdev	n	sqrt(n)	sterror
UNTR	28.1	48.5	54.8	40.4	70.2	48.4	15.7504	5	2.23607	7.04379
LUSP	23.4	14.3	15.4	32.3		21.35	8.35085	4	2	4.17542

## Sheet: 1L
	UNTR						average	stdev	n	sqrt(n)	sterror
I	8.53	2.64	4.13	1.55	1.58	2.77	3.53333	2.62498	6	2.44949	1.07164
II	12.6	11.3	7.55	13.7	11	11.8	11.325	2.09039	6	2.44949	0.8534
III	56.1	61.3	56.1	61.9	64.4	61.8	60.2667	3.40274	6	2.44949	1.38916
IV	16	18.5	25.4	16.2	16.2	16.7	18.1667	3.66097	6	2.44949	1.49458
V	1.66	3	3.38	3.86	4.16	4.07	3.355	0.939569	6	2.44949	0.383577
	LUSP						average	stdev	n	sqrt(n)	sterror
I	6.01	5.47	5.56	6.2	6.2	3.9	5.55667	0.870096	6	2.44949	0.355215
II	9.13	7.05	7.8	8.69	9.86	10.6	8.855	1.30606	6	2.44949	0.533196
III	58.7	53.9	55.9	52	53.5	53.8	54.6333	2.34918	6	2.44949	0.95905
IV	18	24.8	20.6	21.7	20.2	23.6	21.4833	2.45309	6	2.44949	1.00147
V	3.63	5.03	4.56	7.69	6.24	4.76	5.31833	1.4349	6	2.44949	0.585795

## Sheet: 1N
	Spleen weight (% Body weight)									average	stdev	n	sqrt(n)	sterror
UNTR	5.10828	7.82329	5.00667	5.25686	5.89861	6.2121	8.16539	5.35456	5.31034	6.01512	1.18811	9	3	0.396036
LUSP	5.17212	4.26629	4.95429	4.41781	3.41324	4.22137	4.1816	3.59435		4.27763	0.598113	8	2.82843	0.211465

## Sheet: 1P
	% RPM in SPL						average	stdev	n	sqrt(n)	sterror
UNTR	2.35052	1.40726	1.46217	0.584256	1.99354		1.55955	0.670419	5	2.23607	0.299821
LUSP	4.91928	4.56941	2.86419	2.59377	2.90216	5.17432	3.83719	1.1715	6	2.44949	0.478264

[truncated: 15 more sheets: 1R, 1S, S1A, S1B, S1C, S1D, S1E, S1F, S1G, S2B, S2D, S3B, S3D, S3F, S3H]
